# Supplementary material for: Haplotype-resolved genome assembly of the colored calla lily (Zantedeschia elliottiana) provides new insights into the evolution of the family Araceae
Source: Mol Hortic. 2026 Feb 9;6:12. doi: 10.1186/s43897-025-00192-w (PMC12884619; doi:10.1186/s43897-025-00192-w)
Supplement: Supplementary file 11 — Supplementary Material 11. Table S1. Genome size estimation of Z. elliottiana by flow cytometry. Table S2. Chromosome lengths (bp) and number of protein-coding genes for each chromosome of the Z. elliottiana. Table S3. Mapping rate of transcripts from different tissues. Table S4. Summary of the Z. elliottiana genome. Table S5. Classification of repetitive sequences in Z. elliottiana genome. Table S6. General statistics of predicted protein-coding genes. Table S7. Summary of variation types between HapA and HapB. Table S8. Comparative genomic analysis of expansion/contraction genes in Z. elliottiana. Table S9. KEGG annotation of expansion genes in Z. elliottiana. Table S10. KEGG annotation of contraction genes in Z. elliottiana. Table S11. Fundamental information on gene family clustering among seven Araceae species. Table S12. Cluster analysis of gene families among seven Araceae species. Table S13. KEGG enrichment analysis revealed conserved gene families in Araceae. Table S14. KEGG enrichment analysis revealed the gene families specific to Z. elliottiana in the Araceae. Table S15. WGD-mediated expansion of genes associated with lignin synthase, cellulose synthase, expansin, and sugar transport proteins in the True Araceae. Table S16. The sequences of primers used in this study. [file 43897_2025_192_MOESM11_ESM.xlsx]

## Sheet: Table S1
Table S1. Genome size estimation of Z. elliottiana by flow cytometry.
Replicate	G1 peak x-value		Estimated genome size of Z. elliottiana (Mb)
	S. lycopersicum	Z. elliottiana
1	3643.51	5621.79	1222.72
2	3712.22	5604.67	1219
3	3666.35	5585.12	1214.75
Average	3674.03	5603.86	1218.82

## Sheet: Table S2
Table S2. Chromosome lengths (bp) for each chromosome of the Z. elliottiana.
Haplotype-resolved genome assembly			Chimeric genome assembly
Chromosome	Length (bp)		Chromosome	Length (bp)
Chr01A	74609830		Chr01	68107316
Chr02A	90057219		Chr02	83286047
Chr03A	63487474		Chr03	65460469
Chr04A	77065782		Chr04	76671417
Chr05A	86148396		Chr05	85855357
Chr06A	88239162		Chr06	86376375
Chr07A	77970176		Chr07	73202632
Chr08A	80476785		Chr08	73898730
Chr09A	78148938		Chr09	77971418
Chr10A	59200272		Chr10	55671755
Chr11A	60590574		Chr11	60061445
Chr12A	65268006		Chr12	65301712
Chr13A	60165702		Chr13	57391726
Chr14A	84602938		Chr14	79975812
Chr15A	79757688		Chr15	77316552
Chr16A	66947564		Chr16	61326896
Chr01B	72331320
Chr02B	86704318
Chr03B	61028704
Chr04B	73098150
Chr05B	82748067
Chr06B	85056795
Chr07B	72035752
Chr08B	72670072
Chr09B	71133534
Chr10B	55275239
Chr11B	58970744
Chr12B	57542589
Chr13B	54544967
Chr14B	79727616
Chr15B	75084213
Chr16B	60598794

## Sheet: Table S3
Table S3. Mapping rate of transcripts from different tissues.
Tissues	Haplotype-resolved genome assembly mapping rate	Chimeric genome assembly mapping rate
Leaf	0.9508	0.9249
Pistil	0.9688	0.9499
Root	0.9601	0.9405
Spathe	0.9726	0.953
Stamen	0.9705	0.9523
Stem	0.9695	0.9499
Style	0.9691	0.9529
Tuber	0.9641	0.9425

## Sheet: Table S4
Table S4. Summary of the Z. elliottiana genome.
Assembly characteristics	Haplotype-resolved genome assembly	Chimeric genome assembly
Total length of contigs	2330125005	1201977789
N50 length of contigs	55132432	73202632
Total number of contigs	268	189
Longest contigs	85056795	86376375
Total sequences anchored to the pseudochromosomes	2311287380	1147875659
Number of gaps	49	0
Number of annotated high-confidence genes	62609	34862
Percentage of transposon element sequences	0.7355	0.6601
Complete BUSCOs	0.99	0.981
Fragmented BUSCOs	0.004	0.009
Missed BUSCOs	0.006	0.01
LAI	18.84	19

## Sheet: Table S5
Table S5. Classification of repetitive sequences in Z. elliottiana genome.
Haplotype-resolved genome assembly				Chimeric genome assembly
Transposons	Length (bp)	Ratio in genome		Transposons	Length (bp)	Ratio in genome
Total	1713933994	0.741549		Total	850778278	0.741176
Class I: Retroelement				Class I: Retroelement
LTR Retroelement	1122503504	0.485662		LTR Retroelement	540957194	0.471268
Gypsy	675685928	0.292342		Gypsy	325830218	0.283855
Copia	433785476	0.187681		Copia	207500197	0.180769
Other	36192502	0.015659		Other	15124083	0.0131757
Non-LTR retrotransposons	105894809	0.0458164		Non-LTR retrotransposons	63342065	0.055182
LINE	94907194	0.0410625		LINE	59167428	0.0515452
SINE	11014091	0.00476535		SINE	4183000	0.00364412
Class II: DNA transposons 0.00%				Class II: DNA transposons
DNA transposons superfamily	198003332	0.085668		DNA transposons superfamily	110755174	0.0964871
CACTA	21260016	0.00919834		CACTA	27848618	0.024261
hAT	70152876	0.0303523		hAT	31197040	0.0271781
MULE	86301227	0.037339		MULE	43049301	0.0375035
PIF-harbinger	6276409	0.00271555		PIF-harbinger	3448937	0.00300463
Tc1-Mariner	1997043	0.000864039		Tc1-Mariner	356026	0.000310161
Ginger	1734	7.50231e-07		Ginger	99129	8.63587e-05
Helitron	3753683	0.00162407		Helitron	1561051	0.00135995
Maverick	138650	5.99882e-05		Maverick	131999	0.000114994
Other DNA transposons	9813776	0.00424602		Other DNA transposons	3671096	0.00319817
Other/Unspecified/Unknown	366620206	0.158622		Other/Unspecified/Unknown	182618382	0.159092

## Sheet: Table S6
Table S6. General statistics of predicted protein-coding genes.
Database	Haplotype-resolved genome assembly		Chimeric genome assembly
	Number	Ratio	Number	Ratio (%)
NR	44012	0.702966	22745	0.65243
SwissProt	33480	0.534747	16361	0.469308
KEGG	16236	0.259324	16302	0.467615
Pfam	34643	0.553323	18576	0.532844
GO	28417	0.45388	14955	0.428977
Annotated	44614	0.712581	34557	0.991251
Total	62609	-	34862	-

## Sheet: Table S7
Table S7. Summary of variation types between HapA and HapB.
Variation type	Count	Length_HapA	Length_HapB
Syntenic regions	1227	938923592	882619073
Inversions	246	155093169	154235802
Translocations	613	9106552	9322955
Duplications (HapA)	129	2038946	-
Duplications (HapB)	151	-	1927963
Not aligned (HapA)	1886	88998412	-
Not aligned (HapB)	1903	-	71746136

## Sheet: Table S8
Table S8. Comparative genomic analysis of expansion/contraction genes in Z. elliottiana.
Expansion	Contraction
Ze11G066000	Ze07G151900
Ze11G066100	Ze01G006000
Ze03G096000	Ze01G006100
Ze13G103800	Ze06G197100
Ze02G375900	Ze08G127900
Ze03G133100	Ze11G047600
Ze10G113200	Ze01G120000
Ze05G044800	Ze04G130800
Ze05G071800	Ze07G186500
Ze05G198700	Ze08G094100
Ze05G201900	Ze03G083900
Ze06G167300	Ze08G086200
Ze02G373000	Ze02G497900
Ze07G069700	Ze04G146000
Ze07G103600	Ze05G028000
Ze07G114500	Ze15G180000
Ze07G133700	Ze15G180100
Ze01G082800	Ze01G097900
Ze09G036200	Ze04G021900
Ze02G360000	Ze10G076300
Ze09G147000	Ze02G470900
Ze11G110500	Ze11G070300
Ze12G109600	Ze15G171400
Ze05G170000	Ze16G069100
Ze15G141500	Ze10G374300
Ze05G111300	Ze09G002600
Ze07G072500	Ze16G121300
Ze07G072600	Ze01G049100
Ze07G072700	Ze06G082300
Ze09G133600	Ze06G082800
Ze09G133700	Ze12G088100
Ze09G133800	Ze12G088400
Ze09G133500	Ze12G103500
Ze09G134100	Ze13G134000
Ze09G134400	Ze13G134100
Ze09G134500	Ze15G133900
Ze09G134600
Ze16G118000
Ze01G091700
Ze02G084300
Ze03G032100
Ze05G156000
Ze06G046900
Ze07G204400
Ze08G140800
Ze10G134400
Ze10G355000
Ze11G091700
Ze13G157700
Ze02G248400
Ze07G085100
Ze02G239900
Ze02G512900
Ze02G205000
Ze01G139200
Ze03G109600
Ze04G093600
Ze10G381900
Ze02G000600
Ze10G381800
Ze10G000300
Ze10G000400
Ze02G512800
Ze06G154500
Ze02G000300
Ze11G137200
Ze10G000200
Ze05G205000
Ze02G000400
Ze12G143300
Ze02G275100
Ze02G205200
Ze02G513100
Ze10G382100
Ze02G000200
Ze10G381400
Ze11G137100
Ze14G238300
Ze12G143100
Ze01G139300
Ze02G283200
Ze09G030000
Ze09G030100
Ze09G030200
Ze16G093700
Ze16G093900
Ze08G114200
Ze08G076900
Ze11G030100
Ze10G347100
Ze08G143200
Ze08G139500
Ze15G070100
Ze02G329300
Ze03G021500
Ze03G034600
Ze09G073100
Ze11G033800
Ze12G089400
Ze16G143200
Ze04G093300
Ze04G093400
Ze02G232300
Ze11G136600
Ze10G144000
Ze02G238100
Ze01G062700
Ze05G115400
Ze01G056400
Ze01G050400
Ze02G296600
Ze02G309600
Ze02G356500
Ze02G362200
Ze02G424300
Ze03G088600
Ze04G101000
Ze04G114000
Ze02G408800
Ze06G145200
Ze02G211700
Ze02G348100
Ze02G353900
Ze16G105300
Ze08G136800
Ze06G150800
Ze09G065700
Ze10G203100
Ze10G260800
Ze10G310900
Ze10G353200
Ze11G153100
Ze12G131300
Ze14G134600
Ze14G154800
Ze14G156100
Ze14G168800
Ze15G074100
Ze15G085500
Ze15G092900
Ze15G111700
Ze16G026900
Ze02G162800
Ze02G162900
Ze02G163200
Ze02G163300
Ze02G163400
Ze02G163500
Ze02G163700
Ze02G163800
Ze02G163600
Ze13G147200
Ze15G063600
Ze15G063700
Ze15G063800
Ze15G063900
Ze15G064000
Ze15G064100
Ze15G064200
Ze15G141700
Ze08G083800
Ze12G094600
Ze12G139100
Ze04G033800
Ze02G304400
Ze08G152200
Ze02G304100
Ze12G124200
Ze02G144500
Ze03G057200
Ze01G079900
Ze04G190700
Ze08G133200
Ze08G192100
Ze15G164200
Ze06G166000
Ze06G166100
Ze06G166200
Ze06G166700
Ze15G085600
Ze10G377700
Ze04G010400
Ze14G018300
Ze02G079700
Ze10G017200
Ze02G496900
Ze02G022600
Ze09G059000
Ze06G192700
Ze15G183900
Ze04G088300
Ze05G130900
Ze10G235900
Ze06G198700
Ze10G248500
Ze02G326100
Ze12G011600
Ze10G233400
Ze03G134500
Ze07G073000
Ze07G209000
Ze10G375800
Ze05G125200
Ze04G058300
Ze12G103800
Ze05G125100
Ze01G044200
Ze03G085200
Ze08G091600
Ze08G093100
Ze12G037100
Ze01G083900
Ze04G047700
Ze04G080900
Ze02G509400
Ze14G102300
Ze15G183400
Ze02G239000
Ze04G071700
Ze02G007800
Ze02G338800
Ze10G221200
Ze02G235900
Ze02G008000
Ze02G300600
Ze02G051300
Ze02G038100
Ze02G177900
Ze02G089900
Ze02G025300
Ze02G464000
Ze10G105100
Ze02G288600
Ze11G105300
Ze10G208000
Ze02G235200
Ze02G169200
Ze02G120400
Ze10G164900
Ze02G049300
Ze01G057300
Ze02G050800
Ze02G014700
Ze02G193800
Ze02G049000
Ze10G337600
Ze02G152800
Ze02G318600
Ze10G220000
Ze02G214900
Ze06G165500
Ze10G194000
Ze10G241200
Ze02G221400
Ze02G312800
Ze02G272800
Ze10G229600
Ze09G059300
Ze01G074900
Ze02G214200
Ze02G509800
Ze04G155100
Ze07G205100
Ze10G127000
Ze05G093100
Ze13G009900
Ze03G071900
Ze02G189000
Ze09G043800
Ze04G064600
Ze01G032600
Ze11G091300
Ze10G214900
Ze13G004900
Ze11G130600
Ze15G086800
Ze11G005600
Ze13G019900
Ze05G128400
Ze03G130400
Ze10G350900
Ze12G114800
Ze12G115600
Ze12G122100
Ze12G124600
Ze12G124800
Ze12G125300
Ze12G125400
Ze14G173000
Ze02G381600
Ze08G197700
Ze10G381500
Ze13G082700
Ze13G064200
Ze13G063300
Ze02G164100
Ze02G148000
Ze02G165100
Ze02G504400
Ze05G084500
Ze10G098800
Ze14G196700
Ze05G080200
Ze16G147600
Ze03G093200
Ze03G115200
Ze10G363600
Ze02G454000
Ze10G211900
Ze02G170100
Ze10G347400
Ze02G219400
Ze02G202400
Ze10G190300
Ze10G189100
Ze02G256300
Ze08G191300
Ze11G112900
Ze03G053100
Ze10G068500
Ze15G102700
Ze03G119300
Ze10G339000
Ze13G110600
Ze05G121800
Ze08G142500
Ze13G015400
Ze14G169700
Ze14G170300
Ze01G019500
Ze05G020900
Ze04G063700
Ze04G127800
Ze07G101500
Ze03G129400
Ze06G029600
Ze03G079900
Ze10G272100
Ze05G036500
Ze02G083100
Ze02G364000
Ze02G494500
Ze02G216900
Ze10G083500
Ze04G147200
Ze13G118800
Ze10G083400
Ze06G047500
Ze06G047600
Ze06G047700
Ze06G047800
Ze07G059700
Ze07G159300
Ze12G099400
Ze12G099800
Ze12G100000
Ze12G100100
Ze06G047900
Ze12G100900
Ze03G086300
Ze04G106200
Ze03G000700
Ze02G501000
Ze07G194700
Ze04G179300
Ze15G067000
Ze16G093200
Ze16G124100
Ze04G059700
Ze12G116800
Ze02G387300
Ze10G290800
Ze02G225000
Ze02G198900
Ze02G286600
Ze10G184000
Ze02G156800
Ze10G217000
Ze02G200500
Ze14G141300
Ze03G111900
Ze02G105000
Ze10G199600
Ze10G299900
Ze06G096800
Ze07G093500
Ze11G008900
Ze11G010700
Ze11G011000
Ze03G089400
Ze04G114900
Ze04G193300
Ze05G015600
Ze08G035000
Ze11G126800
Ze13G010100
Ze13G131300
Ze13G131400
Ze02G472800
Ze02G472900
Ze02G473000
Ze04G095500
Ze02G191800
Ze10G338200
Ze10G145600
Ze02G009300
Ze02G239700
Ze02G061900
Ze10G169600
Ze02G004100
Ze10G105000
Ze02G030700
Ze02G296900
Ze02G321300
Ze02G480300
Ze09G039400
Ze02G030900
Ze02G066000
Ze10G226000
Ze10G278200
Ze02G032100
Ze02G161200
Ze10G107300
Ze02G019800
Ze02G221100
Ze01G040300
Ze04G065100
Ze01G064100
Ze05G117100
Ze15G101600
Ze02G347400
Ze10G103700
Ze10G338700
Ze02G166100
Ze02G145900
Ze02G223000
Ze02G246000
Ze02G195700
Ze10G258200
Ze02G240000
Ze02G432400
Ze02G341300
Ze02G266600
Ze02G152400
Ze02G188100
Ze02G279000
Ze02G152600
Ze02G273800
Ze04G089600
Ze04G089700
Ze15G101000
Ze02G243500
Ze10G204700
Ze02G392200
Ze02G126700
Ze10G292400
Ze10G195800
Ze02G281300
Ze02G242800
Ze10G316400
Ze10G150000
Ze10G242500
Ze10G325400
Ze10G339400
Ze02G050200
Ze02G379000
Ze02G264600
Ze16G102300
Ze03G128700
Ze03G129200
Ze11G080500
Ze11G080700
Ze11G080800
Ze11G081000
Ze13G120200
Ze13G120300
Ze13G120400
Ze13G120500
Ze13G120600
Ze13G120700
Ze07G122000
Ze07G122100
Ze07G122200
Ze10G351100
Ze10G351400
Ze06G187400
Ze10G351700
Ze13G185000
Ze13G185200
Ze13G185300
Ze13G185500
Ze14G181500
Ze14G181600
Ze14G182100
Ze02G161000
Ze02G323000
Ze09G004300
Ze11G003600
Ze02G402400
Ze03G072100
Ze13G017700
Ze03G090300
Ze15G101700
Ze15G101400
Ze02G273200
Ze02G390700
Ze02G336000
Ze02G294500
Ze02G317300
Ze02G344700
Ze02G189300
Ze02G360600
Ze04G090900
Ze02G185800
Ze10G198800
Ze02G324400
Ze10G379800
Ze06G147700
Ze10G002800
Ze02G276400
Ze10G296900
Ze02G295200
Ze02G284300
Ze10G218100
Ze02G305600
Ze02G192600
Ze10G232400
Ze02G252600
Ze10G157600
Ze10G188200
Ze10G240300
Ze10G158600
Ze02G500800
Ze02G224300
Ze14G142200
Ze02G223200
Ze10G219300
Ze02G504700
Ze02G380200
Ze02G240200
Ze02G245500
Ze13G088200
Ze08G197800
Ze07G077100
Ze07G077400
Ze07G078200
Ze02G271700
Ze02G287200
Ze01G041800
Ze04G140000
Ze06G163200
Ze07G072400
Ze11G120000
Ze08G032500
Ze05G112000
Ze05G081100
Ze06G176800
Ze08G188900
Ze10G066000
Ze14G182300
Ze04G105900
Ze02G067400
Ze02G214400
Ze04G123400
Ze05G117300
Ze11G047300
Ze06G216500
Ze06G216700
Ze06G216800
Ze06G216900
Ze06G217000
Ze07G046200
Ze07G046300
Ze10G014100
Ze16G014700
Ze08G087700
Ze14G018900
Ze02G397800
Ze05G094100
Ze05G139800
Ze08G125600
Ze16G142300
Ze02G414800
Ze02G418200
Ze02G227600
Ze02G463600
Ze14G137200
Ze10G141600
Ze04G046000
Ze02G071800
Ze10G348500
Ze12G104100
Ze02G505300
Ze02G180300
Ze02G065000
Ze02G065200
Ze02G503300
Ze11G020900
Ze11G021000
Ze11G153600
Ze15G073400
Ze10G223400
Ze02G262600
Ze10G276600
Ze02G061200
Ze01G037000
Ze04G007600
Ze01G036900
Ze15G054000
Ze15G054200
Ze15G054100
Ze01G051100
Ze07G085400
Ze09G064000
Ze11G136200
Ze11G136300
Ze01G062900
Ze15G100600
Ze02G245700
Ze06G142200
Ze02G069000
Ze10G263900
Ze09G049500
Ze02G200700
Ze02G076800
Ze02G080100
Ze05G112900
Ze08G130100
Ze08G134100
Ze12G100500
Ze05G006800
Ze07G057700
Ze07G059400
Ze09G083200
Ze12G061600
Ze16G025100
Ze16G028300
Ze02G313300
Ze02G219300
Ze02G190400
Ze10G160500
Ze02G395900
Ze10G217800
Ze15G087600
Ze10G194300
Ze10G152700
Ze09G138900
Ze09G139000
Ze09G139900
Ze02G242600
Ze10G334100
Ze10G064500
Ze07G091000
Ze05G121200
Ze02G500100
Ze10G193800
Ze12G116200
Ze02G388400
Ze01G052000
Ze13G104700
Ze01G071700
Ze01G072800
Ze02G161500
Ze02G261800
Ze02G308100
Ze02G360900
Ze02G469200
Ze03G088000
Ze03G096400
Ze02G379400
Ze04G087600
Ze04G082300
Ze04G094800
Ze10G217500
Ze05G147400
Ze06G159900
Ze06G207500
Ze08G013700
Ze01G071800
Ze08G179800
Ze09G057800
Ze09G039300
Ze10G299200
Ze10G341100
Ze13G006100
Ze15G109500
Ze15G111100
Ze16G116100
Ze04G148400
Ze04G148500
Ze04G148600
Ze04G148700
Ze12G057300
Ze12G057500
Ze12G057600
Ze12G057800
Ze03G111300
Ze10G231200
Ze02G198500
Ze02G356000
Ze02G386400
Ze02G416200
Ze02G424000
Ze02G424200
Ze05G117800
Ze02G286100
Ze02G262000
Ze08G139400
Ze10G323400
Ze12G125600
Ze13G142600
Ze02G263000
Ze10G353100
Ze16G120200
Ze02G215700
Ze02G262900
Ze02G345500
Ze02G228200
Ze02G316300
Ze02G387900
Ze02G425000
Ze14G149700
Ze07G080600
Ze05G034200
Ze10G321900
Ze02G283300
Ze02G401300
Ze02G179500
Ze10G187900
Ze02G415700
Ze02G207400
Ze10G204500
Ze10G293900
Ze02G194500
Ze02G036400
Ze08G179900
Ze08G183400
Ze09G064800
Ze10G326500
Ze15G130300
Ze02G179600
Ze02G179700
Ze02G179800
Ze02G179900
Ze02G180000
Ze02G180100
Ze02G180200
Ze02G180400
Ze02G180500
Ze02G181200
Ze02G464100
Ze02G464400
Ze02G464600
Ze02G464700
Ze11G150400
Ze14G147300
Ze15G168400
Ze15G168500
Ze03G111400
Ze05G115900
Ze10G233000
Ze15G114600
Ze02G022400
Ze02G496700
Ze02G068700
Ze09G021600
Ze05G153000
Ze06G163900
Ze06G192400
Ze03G127300
Ze14G169800
Ze14G216600
Ze15G059400
Ze15G144400
Ze04G202700
Ze07G097500
Ze08G107800
Ze16G138400
Ze02G048600
Ze06G128900
Ze16G153600
Ze16G153800
Ze16G153900
Ze16G154100
Ze10G315500
Ze02G198700
Ze02G251700
Ze02G258200
Ze02G331600
Ze04G000500
Ze10G200400
Ze02G270900
Ze02G220300
Ze10G299800
Ze02G221500
Ze10G265700
Ze02G206200
Ze10G291100
Ze10G321500
Ze02G225400
Ze02G225300
Ze02G282100
Ze02G206300
Ze02G301300
Ze02G331500
Ze10G295300
Ze10G311700
Ze01G008500
Ze01G065000
Ze01G076700
Ze06G102800
Ze10G029300
Ze05G042300
Ze02G365300
Ze02G316400
Ze06G168300
Ze10G218600
Ze11G127600
Ze04G059300
Ze05G120000
Ze05G199900
Ze05G200000
Ze13G213800
Ze05G119900
Ze02G217000
Ze04G097600
Ze10G250800
Ze01G063400
Ze01G024300
Ze02G472300
Ze02G472500
Ze03G003900
Ze06G168100
Ze05G088000
Ze06G211800
Ze08G118800
Ze10G372000
Ze14G180800
Ze01G062500
Ze02G242400
Ze02G247800
Ze02G231800
Ze01G062600
Ze10G143700
Ze02G236300
Ze01G053800
Ze03G113500
Ze09G134000
Ze07G023700
Ze10G081100
Ze12G003200
Ze02G292500
Ze15G131400
Ze02G193600
Ze16G133800
Ze02G432800
Ze04G190600
Ze07G037800
Ze08G103600
Ze08G134500
Ze15G181100
Ze07G098100
Ze01G111900
Ze13G146000
Ze13G146200
Ze13G146400
Ze13G146800
Ze10G366900
Ze02G275300
Ze10G322500
Ze15G141400
Ze02G055500
Ze02G024800
Ze02G055700
Ze05G003200
Ze04G077000
Ze02G214100
Ze07G096300
Ze02G160900
Ze08G083100
Ze06G083900
Ze15G115700
Ze09G004200
Ze02G097900
Ze02G112900
Ze03G088300
Ze04G027500
Ze02G421700
Ze05G139400
Ze02G462500
Ze10G253700
Ze09G064200
Ze11G131700
Ze12G083400
Ze08G143300
Ze14G143200
Ze02G174900
Ze14G166100
Ze15G129100
Ze02G431800
Ze06G169800
Ze08G041000
Ze08G172400
Ze08G172500
Ze08G172600
Ze09G111200
Ze09G111300
Ze09G111500
Ze09G111600
Ze16G044400
Ze02G250900
Ze02G256200
Ze02G386200
Ze02G220200
Ze10G187700
Ze10G283900
Ze09G055200
Ze10G202100
Ze10G272900
Ze02G203000
Ze01G030200
Ze02G448500
Ze02G482600
Ze06G134000
Ze06G184100
Ze06G204000
Ze09G037600
Ze09G111800
Ze11G034500
Ze02G257200
Ze15G072200
Ze15G174500
Ze06G091000
Ze06G091100
Ze06G091200
Ze09G056500
Ze02G211600
Ze12G085200
Ze12G085500
Ze12G089300
Ze12G089700
Ze02G230500
Ze15G119500
Ze15G119700
Ze02G406200
Ze11G093700
Ze03G103600
Ze04G117300
Ze16G098500
Ze07G082500
Ze01G124100
Ze08G153900
Ze07G222300
Ze12G116500
Ze15G077600
Ze07G016800
Ze07G045400
Ze07G045700
Ze07G046100
Ze13G203200
Ze02G129200
Ze10G024100
Ze02G062600
Ze02G145200
Ze02G050400
Ze02G044900
Ze06G183600
Ze08G109300
Ze05G050700
Ze12G135500
Ze02G485700
Ze03G121300
Ze08G140900
Ze10G326400
Ze02G393100
Ze10G285700
Ze02G297500
Ze02G195800
Ze02G116600
Ze10G190100
Ze10G035300
Ze02G213200
Ze02G275600
Ze02G296100
Ze10G193100
Ze10G178300
Ze10G190000
Ze12G063400
Ze02G225600
Ze02G203600
Ze02G013400
Ze02G260200
Ze15G066800
Ze02G215600
Ze02G256600
Ze02G389700
Ze02G317100
Ze02G351900
Ze02G006100
Ze04G101200
Ze05G114300
Ze13G098300
Ze08G142100
Ze10G139800
Ze02G183300
Ze02G072600
Ze02G405000
Ze08G017100
Ze10G345900
Ze15G172100
Ze15G172900
Ze15G173400
Ze16G085600
Ze16G085300
Ze05G195400
Ze08G071200
Ze08G071300
Ze16G011700
Ze16G012800
Ze16G025200
Ze16G025300
Ze16G025500
Ze16G025600
Ze16G025700
Ze08G027700
Ze16G025900
Ze16G026000
Ze07G219400
Ze10G047600
Ze09G059100
Ze09G070800
Ze09G071200
Ze14G147900
Ze05G122600
Ze15G087700
Ze07G098700
Ze07G107400
Ze09G098100
Ze04G085300
Ze16G092600
Ze01G055000
Ze11G148100
Ze11G149900
Ze01G054700
Ze01G054800
Ze15G181400
Ze06G146100
Ze02G086200
Ze10G004500
Ze08G037200
Ze13G102400
Ze02G045700
Ze05G181400
Ze07G079400
Ze07G144800
Ze10G064100
Ze10G300000
Ze12G090300
Ze12G140700
Ze11G105100
Ze04G160800
Ze10G304700
Ze16G102100
Ze02G361600
Ze09G071800
Ze02G447800
Ze06G174100
Ze06G174700
Ze06G174800
Ze05G023700
Ze06G184000
Ze15G058300
Ze15G069300
Ze15G072700
Ze07G077600
Ze02G025100
Ze03G083700
Ze01G031500
Ze02G337000
Ze12G122600
Ze10G311000
Ze03G097900
Ze02G494100
Ze08G020300
Ze04G099800
Ze04G099900
Ze05G081000
Ze08G189000
Ze10G081800
Ze11G036900
Ze03G111600
Ze06G155100
Ze13G010800
Ze16G120000
Ze02G198600
Ze10G143600
Ze02G345100
Ze02G345200
Ze03G087400
Ze04G088400
Ze07G050100
Ze10G212500
Ze02G352100
Ze07G054700
Ze07G072900
Ze12G115000
Ze02G199600
Ze03G083100
Ze08G157400
Ze10G181100
Ze02G291500
Ze16G110000
Ze07G112900
Ze07G191400
Ze08G036900
Ze09G120400
Ze16G092000
Ze02G148400
Ze09G123200
Ze09G123300
Ze11G145700
Ze11G145900
Ze10G183900
Ze02G268900
Ze02G384300
Ze02G291800
Ze02G033400
Ze03G099300
Ze02G148900
Ze02G255600
Ze10G218400
Ze10G218300
Ze02G416500
Ze02G252400
Ze02G310100
Ze10G252400
Ze10G192500
Ze02G261900
Ze02G189100
Ze10G303700
Ze02G000700
Ze10G318700
Ze10G311900
Ze10G332800
Ze02G442500
Ze13G020200
Ze02G107000
Ze02G361800
Ze02G416400
Ze01G044900
Ze03G088900
Ze03G100400
Ze04G181400
Ze06G005900
Ze11G111300
Ze11G153900
Ze12G079200
Ze12G134400
Ze10G142200
Ze02G207300
Ze10G131500
Ze02G222500
Ze02G264200
Ze10G093000
Ze10G038200
Ze02G432500
Ze02G165700
Ze02G173800
Ze02G175500
Ze07G102800
Ze16G103300
Ze01G063900
Ze07G084500
Ze09G071900
Ze02G046000
Ze02G289000
Ze09G061500
Ze10G222200
Ze02G231700
Ze02G233300
Ze01G037300
Ze01G037500
Ze01G037600
Ze02G350100
Ze09G042900
Ze09G043300
Ze14G167700
Ze02G358400
Ze04G097900
Ze02G342800
Ze02G361500
Ze03G110000
Ze02G166000
Ze02G436000
Ze02G255900
Ze07G082800
Ze07G077200
Ze10G110900
Ze02G215300
Ze02G258900
Ze10G181200
Ze02G429700
Ze10G252500
Ze02G186100
Ze01G069100
Ze02G181900
Ze10G378100
Ze07G174800
Ze10G002000
Ze02G481200
Ze12G122000
Ze10G141900
Ze15G005100
Ze16G120900
Ze07G223200
Ze09G014900
Ze09G015000
Ze09G015200
Ze16G119800
Ze12G106800
Ze16G112300
Ze12G136000
Ze12G136100
Ze12G136900
Ze12G137000
Ze07G216000
Ze02G043800
Ze09G119500
Ze10G027600
Ze12G139600
Ze12G139800
Ze06G033500
Ze02G385400
Ze03G026400
Ze03G115000
Ze04G126700
Ze07G002800
Ze08G087300
Ze11G093300
Ze13G132000
Ze16G127100
Ze06G068300
Ze07G091400
Ze07G207600
Ze09G102600
Ze12G130900
Ze03G048300
Ze09G047700
Ze16G155700
Ze02G301200
Ze13G136800
Ze14G230400
Ze01G095900
Ze01G095000
Ze01G095100
Ze01G095400
Ze01G094200
Ze06G210300
Ze06G210700
Ze15G065800
Ze16G025400
Ze16G057300
Ze16G057500
Ze02G029500
Ze03G062100
Ze03G062600
Ze03G062700
Ze02G188300
Ze03G000300
Ze10G372700
Ze12G110300
Ze10G175200
Ze05G111800
Ze05G127300
Ze05G133300
Ze10G372800
Ze10G174900
Ze10G191000
Ze15G112600
Ze07G131300
Ze02G321600
Ze02G171800
Ze02G164200
Ze02G188200
Ze10G343300
Ze13G203300
Ze02G504500
Ze08G130400
Ze15G077100
Ze08G166400
Ze08G166000
Ze08G165800
Ze11G029700
Ze02G012700
Ze02G307500
Ze02G307800
Ze02G360800
Ze02G444100
Ze10G203500
Ze03G133900
Ze04G071900
Ze02G310900
Ze02G311900
Ze05G120200
Ze03G106800
Ze02G253200
Ze12G104700
Ze02G060700
Ze12G117800
Ze05G030200
Ze13G005200
Ze13G005300
Ze13G005600
Ze13G005800
Ze13G006300
Ze13G006400
Ze13G105600
Ze02G389300
Ze02G395700
Ze02G395800
Ze04G006000
Ze04G105700
Ze05G069100
Ze05G179700
Ze04G079500
Ze04G079600
Ze05G179800
Ze06G216100
Ze09G091800
Ze11G091100
Ze11G091400
Ze11G091500
Ze13G192900
Ze13G193000
Ze13G193300
Ze13G193500
Ze13G206500
Ze13G206600
Ze13G212100
Ze15G079800
Ze15G084100
Ze16G132400
Ze13G064100
Ze08G197600
Ze04G089200
Ze16G112000
Ze10G165900
Ze10G205900
Ze02G279400
Ze02G250400
Ze10G172500
Ze02G264100
Ze10G131600
Ze02G077400
Ze02G253100
Ze01G066000
Ze02G402200
Ze02G300900
Ze02G322800
Ze02G337400
Ze02G339900
Ze02G424600
Ze03G056900
Ze05G144200
Ze02G096600
Ze02G330800
Ze08G153200
Ze10G322900
Ze10G369500
Ze10G370700
Ze02G015000
Ze10G283000
Ze10G367800
Ze13G010500
Ze08G146100
Ze10G322800
Ze02G195600
Ze10G128300
Ze02G015100
Ze10G346800
Ze02G205300
Ze06G091800
Ze12G108500
Ze02G425600
Ze02G321900
Ze14G029300
Ze01G050500
Ze13G104600
Ze03G096500
Ze04G086100
Ze04G094700
Ze10G321300
Ze05G108700
Ze12G100400
Ze06G159800
Ze05G133900
Ze16G117500
Ze09G057600
Ze09G066200
Ze12G101100
Ze14G143600
Ze14G158200
Ze14G166000
Ze10G217700
Ze01G029300
Ze01G037400
Ze02G484300
Ze05G041800
Ze02G227900
Ze02G403500
Ze02G188700
Ze02G207200
Ze02G215500
Ze02G230700
Ze02G284100
Ze10G194500
Ze06G130400
Ze02G379200
Ze02G265400
Ze02G202700
Ze02G204800
Ze02G393800
Ze02G216100
Ze10G322300
Ze02G278000
Ze02G214500
Ze10G219800
Ze02G326500
Ze02G198800
Ze02G330700
Ze10G331200
Ze10G317900
Ze10G287600
Ze02G269800
Ze02G224900
Ze10G214700
Ze09G066300
Ze12G134100
Ze02G330400
Ze10G218900
Ze10G293700
Ze02G221200
Ze02G332600
Ze02G206000
Ze10G285600
Ze02G284900
Ze10G317200
Ze10G322100
Ze10G277600
Ze10G268800
Ze12G108900
Ze02G219900
Ze02G362300
Ze02G378300
Ze10G322200
Ze03G060300
Ze09G110600
Ze10G253800
Ze16G110500
Ze09G066600
Ze02G347900
Ze10G049300
Ze02G437400
Ze03G112000
Ze02G399700
Ze10G111900
Ze02G046200
Ze05G144900
Ze02G398800
Ze01G012200
Ze02G292100
Ze15G098500
Ze12G099600
Ze11G134500
Ze07G086200
Ze02G509200
Ze02G208800
Ze02G123900
Ze10G279700
Ze02G490600
Ze02G035400
Ze02G105800
Ze10G115000
Ze02G187400
Ze10G098200
Ze02G219000
Ze05G182000
Ze12G118100
Ze12G118300
Ze12G118700
Ze12G125800
Ze12G126000
Ze06G163800
Ze14G191400
Ze14G191500
Ze14G191600
Ze05G029500
Ze14G191800
Ze14G192100
Ze03G110100
Ze11G014800
Ze11G014900
Ze11G015100
Ze11G015200
Ze11G015300
Ze11G015400
Ze11G015600
Ze11G015700
Ze02G399400
Ze02G040000
Ze02G080400
Ze02G302100
Ze04G088800
Ze04G148900
Ze12G098400
Ze05G054400
Ze06G109500
Ze14G226400
Ze08G094900
Ze08G052900
Ze08G057500
Ze08G168100
Ze02G003000
Ze12G028800
Ze14G117400
Ze09G132000
Ze01G064200
Ze02G238600
Ze04G104200
Ze04G104300
Ze04G104600
Ze09G061900
Ze07G084800
Ze09G064100
Ze09G068000
Ze09G068100
Ze09G062000
Ze03G110200
Ze15G101500
Ze02G442300
Ze05G091000
Ze05G107000
Ze06G170200
Ze09G072000
Ze09G119600
Ze10G313900
Ze10G324800
Ze13G118900
Ze15G097000
Ze03G087800
Ze03G091500
Ze02G482000
Ze05G097100
Ze13G159000
Ze15G034700
Ze06G044200
Ze06G056200
Ze07G004200
Ze07G005800
Ze01G078000
Ze07G214300
Ze07G214400
Ze07G214500
Ze08G189100
Ze15G128600
Ze02G500000
Ze02G500200
Ze02G500900
Ze02G501200
Ze02G501300
Ze03G098500
Ze08G124600
Ze08G183300
Ze02G199300
Ze02G335100
Ze06G160400
Ze10G221100
Ze01G050200
Ze02G501100
Ze09G099900
Ze07G095000
Ze10G182600
Ze03G079600
Ze10G214800
Ze02G071500
Ze03G016600
Ze03G017000
Ze03G017100
Ze03G019900
Ze11G121800
Ze02G181700
Ze04G091800
Ze05G124600
Ze05G168800
Ze09G101900
Ze10G347300
Ze16G119400
Ze02G336700
Ze02G336800
Ze02G337700
Ze02G338700
Ze02G338900
Ze02G339000
Ze02G339100
Ze03G065300
Ze03G021900
Ze03G062000
Ze05G196300
Ze05G196400
Ze05G196500
Ze16G094700
Ze05G172700
Ze05G174200
Ze05G174300
Ze05G174500
Ze05G174900
Ze02G016300
Ze02G043500
Ze02G046800
Ze02G042100
Ze10G123200
Ze02G304500
Ze02G315500
Ze02G021900
Ze02G116400
Ze02G004000
Ze10G301900
Ze10G190400
Ze02G095800
Ze02G309000
Ze02G032200
Ze02G044800
Ze02G180700
Ze02G003900
Ze14G194300
Ze02G056600
Ze15G011300
Ze02G120600
Ze02G100800
Ze02G120800
Ze01G032500
Ze02G128700
Ze03G034100
Ze07G091300
Ze08G102900
Ze11G091200
Ze11G028100
Ze01G063100
Ze02G315000
Ze02G326000
Ze02G338500
Ze02G434500
Ze02G469000
Ze02G507900
Ze02G265600
Ze03G093800
Ze10G166100
Ze10G340500
Ze02G144300
Ze08G174000
Ze10G151200
Ze02G250200
Ze06G156400
Ze02G166800
Ze04G189700
Ze02G147400
Ze15G080200
Ze02G007400
Ze13G008400
Ze05G153400
Ze05G153700
Ze05G153800
Ze05G153900
Ze06G051400
Ze06G051500
Ze13G006900
Ze13G007000
Ze15G059300
Ze15G059200
Ze15G059600
Ze08G030600
Ze02G443400
Ze02G443500
Ze05G047300
Ze12G115200
Ze02G454700
Ze03G087100
Ze16G114400
Ze06G200400
Ze02G071900
Ze08G165900
Ze11G094000
Ze06G079300
Ze09G083000
Ze09G086200
Ze09G086300
Ze09G086600
Ze09G086700
Ze09G087000
Ze09G087600
Ze09G088400
Ze05G097300
Ze10G332300
Ze10G331900
Ze10G332000
Ze01G035200
Ze04G021000
Ze09G032400
Ze10G009700
Ze10G009800
Ze15G062100
Ze15G062600
Ze15G062700
Ze15G062500
Ze02G250100
Ze10G233300
Ze10G228700
Ze10G222000
Ze02G211300
Ze02G208400
Ze02G261200
Ze02G210700
Ze10G268400
Ze02G247400
Ze02G229300
Ze10G266600
Ze10G230600
Ze10G308500
Ze02G316100
Ze10G177600
Ze10G220300
Ze10G221700
Ze10G221800
Ze09G077400
Ze09G080000
Ze09G080300
Ze09G080700
Ze09G080900
Ze09G081000
Ze12G111500
Ze15G125900
Ze04G064700
Ze04G064900
Ze15G181200
Ze15G180500
Ze02G097300
Ze07G003900
Ze02G022500
Ze02G165000
Ze10G123000
Ze02G114900
Ze02G068800
Ze07G102600
Ze10G096700
Ze02G008800
Ze02G496800
Ze10G017100
Ze10G148700
Ze14G163300
Ze02G452300
Ze05G116100
Ze02G489600
Ze05G140300
Ze05G140800
Ze05G140600
Ze05G152800
Ze14G178000
Ze01G031800
Ze07G017400
Ze11G021900
Ze15G119100
Ze01G079000
Ze03G060500
Ze03G082600
Ze16G081200
Ze01G078600
Ze02G183200
Ze02G198300
Ze02G328500
Ze02G360400
Ze02G362000
Ze02G362100
Ze02G392600
Ze02G396300
Ze02G404300
Ze03G088700
Ze14G152800
Ze04G077700
Ze10G253600
Ze04G182200
Ze05G113000
Ze06G153000
Ze06G169900
Ze02G494300
Ze06G176000
Ze06G221700
Ze04G084000
Ze16G125200
Ze01G065900
Ze10G097300
Ze10G295500
Ze10G265100
Ze10G310800
Ze10G345400
Ze12G104200
Ze12G114600
Ze09G065900
Ze13G162300
Ze06G148400
Ze10G295600
Ze06G153100
Ze04G082000
Ze07G116100
Ze15G050600
Ze11G141800
Ze01G070800
Ze15G086000
Ze01G070900
Ze09G051300
Ze16G023000
Ze01G127400
Ze11G101200
Ze03G065100
Ze05G128600
Ze07G113300
Ze11G123800
Ze11G127000
Ze12G123700
Ze13G197100
Ze13G197300
Ze04G089500
Ze10G223300
Ze16G112200
Ze02G366800
Ze06G000700
Ze02G456900
Ze08G180600
Ze04G071500
Ze04G175700
Ze07G055800
Ze09G005400
Ze10G257300
Ze01G115500
Ze01G085400
Ze10G287700
Ze13G097800
Ze02G188600
Ze02G220600
Ze01G051500
Ze02G326900
Ze02G327600
Ze01G074100
Ze02G381100
Ze02G229800
Ze02G309300
Ze02G065100
Ze09G067700
Ze02G228000
Ze02G278900
Ze02G408400
Ze10G310100
Ze10G293600
Ze02G406700
Ze11G136000
Ze02G222900
Ze10G151700
Ze01G023000
Ze03G115600
Ze10G107100
Ze07G140100
Ze14G029100
Ze14G169600
Ze02G328600
Ze11G156000
Ze15G103500
Ze13G023200
Ze08G197500
Ze11G016000
Ze13G027800
Ze10G381300
Ze13G023600
Ze13G022900
Ze13G066400
Ze13G064000
Ze02G381400
Ze13G075300
Ze13G023500
Ze08G198100
Ze13G063400
Ze02G381700
Ze02G381500
Ze09G018000
Ze14G203700
Ze01G055600
Ze02G265500
Ze02G444200
Ze10G070700
Ze09G078800
Ze08G156000
Ze06G027300
Ze04G090300
Ze05G044700
Ze05G052500
Ze07G008600
Ze09G123100
Ze09G123900
Ze02G247500
Ze02G295300
Ze10G209400
Ze15G046900
Ze15G047200
Ze15G047300
Ze15G047400
Ze15G047500
Ze15G156800
Ze16G077500
Ze15G047000
Ze02G168600
Ze02G169400
Ze02G169600
Ze02G169700
Ze15G066400
Ze02G170200
Ze04G162000
Ze04G162200
Ze05G187500
Ze15G066600
Ze16G009400
Ze16G009600
Ze02G394200
Ze02G281100
Ze10G266400
Ze02G022200
Ze10G150800
Ze02G174100
Ze02G260500
Ze10G101600
Ze02G388300
Ze02G309700
Ze10G189200
Ze02G306200
Ze02G191200
Ze10G129300
Ze04G076500
Ze10G187200
Ze02G371900
Ze10G293100
Ze10G200900
Ze02G428100
Ze02G314800
Ze02G194900
Ze10G152300
Ze02G231900
Ze10G097700
Ze02G204000
Ze02G302500
Ze10G146300
Ze02G295400
Ze02G298600
Ze02G091800
Ze10G336300
Ze10G307300
Ze10G170000
Ze10G171000
Ze02G371800
Ze10G156900
Ze10G304900
Ze10G356100
Ze02G309900
Ze02G310700
Ze02G377900
Ze02G340200
Ze02G359500
Ze02G355800
Ze10G209700
Ze02G325300
Ze10G368400
Ze02G425300
Ze06G039100
Ze07G159600
Ze07G159700
Ze07G159800
Ze09G046000
Ze16G100000
Ze16G100400
Ze05G176800
Ze07G137700
Ze12G013900
Ze07G156600
Ze08G051900
Ze09G108000
Ze08G051500
Ze02G477200
Ze02G365100
Ze02G138100
Ze02G482100
Ze02G510800
Ze05G027100
[truncated: 429 more rows]

## Sheet: Table S9
Table S9. KEGG annotation of expansion genes in Z. elliottiana.
KEGG_descrption	Number	p-value	P-value	Q-value
Oxidative phosphorylation	76	2.93745e-26	2.93745e-26	1.99746e-24
RNA polymerase	39	4.00086e-21	4.00086e-21	1.36029e-19
Other types of O-glycan biosynthesis	13	2.72493e-07	2.72493e-07	5.20107e-06
Benzoxazinoid biosynthesis	7	3.05945e-07	3.05945e-07	5.20107e-06
Biotin metabolism	11	5.44097e-06	5.44097e-06	7.39972e-05
Flavone and flavonol biosynthesis	10	2.76132e-05	2.76132e-05	0.00031295
Biosynthesis of various plant secondary metabolites	15	0.000172572	0.000172572	0.00167641
Ubiquitin mediated proteolysis	25	0.000372245	0.000372245	0.00316409
Fatty acid biosynthesis	12	0.00114445	0.00114445	0.00864698
Amino sugar and nucleotide sugar metabolism	24	0.00231812	0.00231812	0.0157632
Fatty acid metabolism	14	0.00382756	0.00382756	0.0223024
Phosphonate and phosphinate metabolism	4	0.00393571	0.00393571	0.0223024
Ribosome	39	0.00701247	0.00701247	0.0366806
Diterpenoid biosynthesis	8	0.00913541	0.00913541	0.044372
ABC transporters	9	0.0124455	0.0124455	0.0564198
Pentose and glucuronate interconversions	20	0.014557	0.014557	0.0618673
Photosynthesis	12	0.0391892	0.0391892	0.156757
alpha-Linolenic acid metabolism	11	0.0435929	0.0435929	0.164684
Galactose metabolism	11	0.0468172	0.0468172	0.167556
Phenylalanine metabolism	8	0.0500586	0.0500586	0.170199
Riboflavin metabolism	6	0.0582055	0.0582055	0.188475
Metabolic pathways	241	0.0806287	0.0806287	0.249216
Pentose phosphate pathway	9	0.0943563	0.0943563	0.278966
Arginine and proline metabolism	8	0.121294	0.121294	0.343667
Biosynthesis of secondary metabolites	129	0.133736	0.133736	0.363762
Glycosaminoglycan degradation	4	0.166405	0.166405	0.435213
Phenylpropanoid biosynthesis	16	0.192459	0.192459	0.484713
Cysteine and methionine metabolism	11	0.25397	0.25397	0.614691
Terpenoid backbone biosynthesis	6	0.262147	0.262147	0.614691
Fructose and mannose metabolism	8	0.310434	0.310434	0.691494
Plant-pathogen interaction	26	0.31524	0.31524	0.691494
Tryptophan metabolism	7	0.353975	0.353975	0.745161
Isoflavonoid biosynthesis	1	0.361622	0.361622	0.745161
Ether lipid metabolism	4	0.375471	0.375471	0.750942
Plant hormone signal transduction	28	0.391548	0.391548	0.760721
Carotenoid biosynthesis	5	0.479519	0.479519	0.905758
Glycerophospholipid metabolism	9	0.679755	0.679755	1
Aminoacyl-tRNA biosynthesis	6	0.7186	0.7186	1
Linoleic acid metabolism	1	0.758954	0.758954	1
Fatty acid degradation	3	0.817447	0.817447	1
Valine, leucine and isoleucine degradation	3	0.834425	0.834425	1
Glycosylphosphatidylinositol (GPI)-anchor biosynthesis	2	0.836449	0.836449	1
Glycolysis / Gluconeogenesis	8	0.891824	0.891824	1
RNA degradation	8	0.891824	0.891824	1
Ubiquinone and other terpenoid-quinone biosynthesis	2	0.924426	0.924426	1
Cutin, suberine and wax biosynthesis	1	0.942149	0.942149	1
Citrate cycle (TCA cycle)	2	0.96182	0.96182	1
Cyanoamino acid metabolism	1	0.97473	0.97473	1
Pantothenate and CoA biosynthesis	1	0.97473	0.97473	1
beta-Alanine metabolism	1	0.976564	0.976564	1
Starch and sucrose metabolism	9	0.980454	0.980454	1
Carbon fixation in photosynthetic organisms	2	0.981096	0.981096	1
Glutathione metabolism	3	0.98327	0.98327	1
DNA replication	1	0.983925	0.983925	1
Carbon metabolism	13	0.985369	0.985369	1
Glyoxylate and dicarboxylate metabolism	2	0.98542	0.98542	1
2-Oxocarboxylic acid metabolism	1	0.986177	0.986177	1
Tyrosine metabolism	1	0.992994	0.992994	1
Pyruvate metabolism	3	0.99318	0.99318	1
Nucleotide excision repair	1	0.993504	0.993504	1
Nucleocytoplasmic transport	2	0.998692	0.998692	1
Pyrimidine metabolism	1	0.998772	0.998772	1
Biosynthesis of amino acids	8	0.998863	0.998863	1
MAPK signaling pathway - plant	6	0.999326	0.999326	1
Purine metabolism	1	0.999914	0.999914	1
Endocytosis	3	0.999942	0.999942	1
mRNA surveillance pathway	1	0.999973	0.999973	1
Protein processing in endoplasmic reticulum	1	1	1	1

## Sheet: Table S10
Table S10. KEGG annotation of contraction genes in Z. elliottiana.
KEGG_descrption	Number	p-value	P-value	Q-value
Sphingolipid metabolism	6	3.71663e-10	3.71663e-10	2.9733e-09
Biotin metabolism	2	0.0016781	0.0016781	0.0067124
MAPK signaling pathway - plant	3	0.00939951	0.00939951	0.0250654
Plant-pathogen interaction	3	0.0246869	0.0246869	0.0493737
Metabolic pathways	9	0.110812	0.110812	0.177299
Glutathione metabolism	1	0.190165	0.190165	0.253554
Ubiquitin mediated proteolysis	1	0.289969	0.289969	0.331394
Ribosome	1	0.528381	0.528381	0.528381

[truncated: 6 more sheets: Table S11, Table S12, Table S13, Table S14, Table S15, Table S16]
